# Supplementary material for: Pharmaceutical quality and cost-effectiveness of branded versus generic medicines across 22 drug types and 8 therapeutic categories: a citizen-funded comparative study from regulated retail outlets in Kerala, India
Source: Front Pharmacol. 2026 Jun 3;17:1799574. doi: 10.3389/fphar.2026.1799574 (PMC13273042; doi:10.3389/fphar.2026.1799574)
Supplement: Supplementary file 1 [file Table1.xlsx]

## Sheet: Unit_price
Sl_No	CODE	Medcine	PDT_Name	Source	GROUP	Product_code	Mfg_By	Mkt_By	Batch_No	Expiry_Dt	Pack_Of	MRP	Qty_Nos	Unit_price
1	BG1	Acetaminophen	Paracetamol-650	JAUSH	GENERIC	PMBI Drug Code 511	Regent Ajanta Biotech	Jan Aushadhi, Pmbi ,Newdelhi	PRT2501-160M	2025-12-26	15	15	45	1
2	BG2	Acetaminophen	Biocetamol-650	GENERIC	GENERIC	NA	Skymap Pharmaceuticals Pvt Ltd,Uttarakhand	German Remedies Pharmaceuticals Pvt Ltd,Gujarat	SPAC25022	2025-02-27	15	33.6	40	2.24
3	BG3	Acetaminophen	Paracetamol-650	DAVA	GENERIC	20258608	Pure And Cure Healthcare Pvt Ltd,H.P	Zota Healthcare Surat	BHK05AAA	2025-04-28	10	15	40	1.5
4	BG4	Acetaminophen	Paracip-650	BGENERIC	BGENERIC	99353580	HSN International,Uttarakhand	Cipla Health Ltd Mumbai	ICHT4118	2025-08-27	15	33.77	45	2.25133
5	BG5	Acetaminophen	Dolo-650	BRAND	BRAND	ML24F-0246/B	Micro Labs Lmtd,Sikkim	Micro Labs Lmtd,Sikkim	DOBS4092	2025-05-29	15	34.27	45	2.28467
6	BG6	Acetaminophen	Calpol-650	BRAND	BRAND	62000000094388	Glaxosmithkline Pharmaceuticals Pvt Ltd.Mumbai	Glaxosmithkline Pharmaceuticals Pvt Ltd.Mumbai	EC25203	2025-09-27	15	32.04	45	2.136
7	BG7	Azithromycin	Azithromycin-500	JAUSH	GENERIC	Drug Code 72	Cipco Pharmaceutics,Mp	Jan Aushadhi, Pmbi ,Newdelhi	AMA250109	2025-12-26	3	42	40	14
8	BG8	Azithromycin	Azithromycin-500	GENADH	GENERIC	NA	Sarv Pharmaceuticals,Uttarakhand	Swasthya Lifescience Pvt Ltd,Thane	169AE13	2025-11-26	3	70	32	23.3333
9	BG9	Azithromycin	Azithromycin-500	DAVA	GENERIC	NA	Picasso Remedies,U.T	Zota Healthcare Surat	T6281	2025-09-26	3	42	40	14
10	BG10	Azithromycin	Azax-500	BGENERIC	BGENERIC	NA	Shiva Biogenetic Pharmaceuticals Pvt Ltd,H.P	Softdeal Pharmaceutical Pvt,Ltd,Maharashtra	MWC0036	2025-05-25	5	134.22	40	26.844
11	BG11	Azithromycin	Azipro-500	BGENERIC	BGENERIC	21083808	Cipla Ltd,Uttarakhand	Cipla Ltd,Uttarakhand	4070129	2025-08-27	3	79.19	39	26.3967
12	BG12	Azithromycin	Azee-500	BRAND	BRAND	21100706	Cipla Ltd,Sikkim	Cipla Ltd,Sikkim	5SN0224	2025-12-27	5	131.99	40	26.398
13	BG13	Azithromycin	Azithral-500	BRAND	BRAND	20037476	Alembic Pharmaceuticals Ltd,Sikkim	Alembic Pharmaceuticals Ltd,Sikkim	2508000347	2025-02-27	5	131.99	40	26.398
14	BG14	Amoxicillin	Amoxicillin-500	JAUSH	GENERIC	PMBI Drug Code 45	Omega Pharma Haridwar	Jan Aushadhi, Pmbi ,Newdelhi	GC4205	2025-12-26	10	35	40	3.5
15	BG15	Amoxicillin	Moxilium-500	GENERIC	GENERIC	NA	RRG Biotech Pvt Ltd,Kashmir	German Remedies Pharmaceuticals Pvt Ltd,Gujarat	SPAK24007	2025-08-26	10	82.32	45	8.232
16	BG16	Amoxicillin	Amoxicillin-500	DAVA	GENERIC	NA	Aagya Biotech Pvt,Ltd,Roorkee	Zota Healthcare Surat,Gujarat	BC-241017/D	2025-09-26	10	45	40	4.5
17	BG17	Amoxicillin	Cipmox-500	BGENERIC	BGENERIC	21089479	Cipla By Medispray Laboratories Pvt Ltd,Goa	Cipla By Medispray Laboratories Pvt Ltd,Goa	5KMO127	2025-03-27	15	125.82	45	8.388
18	BG18	Amoxicillin	Mokan-500	BGENERIC	BGENERIC	PW8302	Cadila Pharmaceuticals Gujarat	Cadila Pharmaceuticals Gujarat	AD25001	2025-01-27	10	82.32	40	8.232
19	BG19	Amoxicillin	Mox-500	BRAND	BRAND	NA	Sun Pharmaceutical Ltd,Mp	Sun Pharmaceutical Ltd,Mp	DFG3177A	2025-04-27	15	125.62	45	8.37467
20	BG20	Amoxicillin	Novamox-500	BRAND	BRAND	21099345	Cipla Ltd By Medispray Laboratories Pvt,Ltd, Goa.	Cipla Ltd By Medispray Laboratories Pvt,Ltd, Goa.	5KMO189	2025-04-27	15	125.82	45	8.388
21	BG21	Ranitidine	Ranitidine-150	JAUSH	GENERIC	PMBI drug CODE 217	Wings Biotech ,H.P	Jan Aushadhi, Pmbi ,Newdelhi	RDHT-1053	2025-01-28	10	6	40	0.6
22	BG22	Ranitidine	Swastac-150	GENADH	GENERIC	NA	Sarv Pharmaceuticals,Uttarakhand	Swasthya Lifesciences Pvt,Ltd,Thane	169DG02	2025-09-26	30	40.9	45	1.36333
23	BG23	Ranitidine	Histac-150	BGENERIC	BGENERIC	NA	Softdeal Pharmaceutical Pvt Ltd,Mp	Softdeal Pharmaceutical Pvt Ltd,Mp	DFF7844A	2025-05-26	30	44.9	60	1.49667
24	BG24	Ranitidine	Ranitin-150	BRAND	BRAND	8083077-802	Torrent Pharmaceuticals Ltd,Sikkim	Torrent Pharmaceuticals Ltd,Sikkim	2CH3M004	2025-03-27	40	72.55	40	1.81375
25	BG25	Ranitidine	Rantac-150	BRAND	BRAND	134007	J.B. Chemicals&Pharmaceuticals	J.B. Chemicals&Pharmaceuticals	TR325135	2025-11-26	30	54.15	40	1.805
26	BG26	Pantoprazole	Pantoprazole-40	JAUSH	GENERIC	PMBI drug code 212	Hindustan Laboratories Ltd,Maharashtra	Jan Aushadhi, Pmbi ,Newdelhi	THE25013AL	2025-06-27	10	12.1	40	1.21
27	BG27	Pantoprazole	Pantoprazole-40	GENADH	GENERIC	PMPRI005D7097	Windlas Biotech Ltd,Dehradun	Swasthya Lifescience Pvt Ltd,Thane	PGW25003	2025-04-27	10	68.32	45	6.832
28	BG28	Pantoprazole	Pantoziv-40	GENERIC	GENERIC	PMN-5161(R02)	Skymap Pharmaceuticals Pvt Ltd,Roorkee	Skymap Pharmaceuticals Pvt Ltd,Roorkee	GD25131	2025-07-27	10	168.15	40	16.815
29	BG29	Pantoprazole	Pantosec-40	BGENERIC	BGENERIC	99346175	Hetero Labs Lmtd Unit-1 ,H.P	Cipla Ltd,Mumbai	PNS250614	2025-05-27	10	157.91	40	15.791
30	BG30	Pantoprazole	Pentaloc-40	BGENERIC	BGENERIC	PW8193	Cadila Pharmaceuticals J&K	Cadila Pharmaceuticals J&K	JKFD25014	2025-08-28	15	143.63	45	9.57533
31	BG31	Pantoprazole	Pantodac-40	BRAND	BRAND	2092348	Zydus Healthcare Lmtd,Sikkim	Zydus Healthcare Lmtd,Sikkim	I501615	2025-03-28	15	239.9	45	15.9933
32	BG32	Pantoprazole	Pantocid-40	BRAND	BRAND	5247448	Sun Pharma Laboratories Ltd,Assam	Sun Pharma Laboratories Ltd,Assam	GTG2276A	2025-06-28	15	194	45	12.9333
33	BG33	Omeprazole	Omeprazole-20	JAUSH	GENERIC	PMBI drug code 207	Zee Laboratories Ltd,Paonta Sahib.India	Pharmaceuticals And Medical Bureau Of India New Delhi	Z25-812	2025-06-27	10	9.9	40	0.99
34	BG34	Omeprazole	Swomez-c20	GENADH	GENERIC	NA	Stivaph Healthcare Pvt Ltd.Ahmedabad	Swasthya Lifescience Pvt Ltd,Thane	SD0466	2025-08-27	10	29	50	2.9
35	BG35	Omeprazole	Omzed-20	GENERIC	GENERIC	NA	Tabilet Pharmaceuticals Pvt Ltd	Sun life Sciences,Pvt Ltd,Banglore	TBL-24C1116	2025-12-26	15	45.19	45	3.01267
36	BG36	Omeprazole	Omee-20	BGENERIC	BGENERIC	LF0344-05	Alkem Laboratories Ltd, H.P	Alkem Laboratories Ltd, H.P	25281541	2025-06-27	20	65.41	40	3.2705
37	BG37	Omeprazole	Omecip-20	BGENERIC	BGENERIC	99316306	Tirupati Medicare Ltd,H.P	Cipla Ltd,Mumbai	MEP25009	2025-03-27	15	49.04	45	3.26933
38	BG38	Omeprazole	Ocid-20	BRAND	BRAND	2082990	Zydus Healthcare Ltd Unit 2,Sikkim	Zydus Healthcare Lmtd	I501479	2025-12-26	20	65.39	40	3.2695
39	BG39	Omeprazole	Omez-20	BRAND	BRAND	150095542	Dr.Reddy's Laboratories Ltd,H.P	Dr.Reddy's Laboratories Ltd,H.P	E2500805	2025-03-28	20	65.31	40	3.2655
40	BG40	Metformin	Metformin-500	JAUSH	GENERIC	PMBI drug code 145	CMG Biotech Pvt Ltd Unit 2 ,H.P	Pharmaceuticals And Medical Bureau Of India New Delhi	CT 25260313	2025-04-27	10	6.6	40	0.66
41	BG41	Metformin	Metformin-500	KMSCL	GENERIC	NA	Vivek Pharmaceuticals Pvt Ltd,Jammu	KMSCL,Kerala Government	MTTJ25097	2025-06-27	10	0	40	0
42	BG42	Metformin	Metformin-500	DAVA	GENERIC	NA	Skymap Pharmaceuticals Pvt Ltd,Roorkee	Zota Healthcare Surat	AD25087	2025-06-27	10	10	40	1
43	BG43	Metformin	Metgem-500	BGENERIC	BGENERIC	5254750	Sun Pharma Laboratories Ltd.Sikkim	Sun Pharma Laboratories Ltd.Sikkim	SIG0821B	2025-03-27	10	22.9	40	2.29
44	BG44	Metformin	Glycomet-500	BGENERIC	BGENERIC	3015054	USV Pvt Ltd,Mumbai	USV Pvt Ltd,Mumbai	56001928	2025-05-28	10	20.76	40	2.076
45	BG45	Metformin	Glyciphage-500	BRAND	BRAND	037BF1W002	Franco-Indian Pharmaceuticals Pvt Ltd,Mumbai	Franco-Indian Pharmaceuticals Pvt Ltd,Mumbai	G0375084	2025-03-28	20	42.35	40	2.1175
46	BG46	Atorvastatin	Atorvastatin-10	JAUSH	GENERIC	PMBI drug code 266	MSN Laborataties Pvt Ltd,Telengana	Jan Aushadhi, PMBI ,Newdelhi	BRF06037B	2025-05-28	10	8.8	30	0.88
47	BG47	Atorvastatin	ATR-10	GENERIC	GENERIC	NA	Kantil Pharmaceuticals Pvt Ltd,Hp	Knoll Healthcare Pvt,Ltd,New Delhi	KTT250291A	2025-02-27	10	55.2	45	5.52
48	BG48	Atorvastatin	Atorvastatin-10	DAVA	GENERIC	20227576	Akums Drugs&Pharmaceuticals Ltd,Haridwar	Zota Healthcare Surat	CKX03ABA	2025-05-27	10	12	40	1.2
49	BG49	Atorvastatin	Atorbest-10	BGENERIC	BGENERIC	PW8231	Cadila Pharmaceuticals Lmtd J&K	Cadila Pharmaceuticals Lmtd J&K	JKAL25015	2025-07-27	10	56.63	40	5.663
50	BG50	Atorvastatin	Lipvas-10	BGENERIC	BGENERIC	21103096	Cipla Ltd,Malpur	Cipla Pharma And Life Sciences Ltd,Mumbai	5BA0141	2025-12-26	10	55.66	60	5.566
51	BG51	Atorvastatin	Atocor-10	BRAND	BRAND	150093730	Dr.Reddy's Laboratories Ltd,H.P	Dr.Reddy's Laboratories Ltd,H.P	E2500729	2025-03-27	15	84.34	45	5.62267
52	BG52	Atorvastatin	Atorlip-10	BRAND	BRAND	21100115	Cipla Ltd,Sikkim	Cipla Ltd,Sikkim	5SN1676	2025-06-28	15	85	45	5.66667
53	BG53	Amlodipine	Amlodipine-5	JAUSH	GENERIC	PMBI drug code 264	Biodeal Pharmaceutical ,H.P	Jan Aushadhi, Pmbi ,Newdelhi	2506108	2025-05-27	10	5.5	40	0.55
54	BG54	Amlodipine	Amlodipine-5	KMSCL	GENERIC	NA	Unicure India Ltd, U.P	KMSCL,Kerala Government	ADFT1245	2025-04-26	10	0	40	0
55	BG55	Amlodipine	Amlodipine-5	DAVA	GENERIC	NA	Acme Life Tech-Llp, H.P	Zota Healthcare Surat	ALDV5021	2025-08-27	10	7	40	0.7
56	BG56	Amlodipine	Amlopress-5	BGENERIC	BGENERIC	NA	Cipla Ltd Unit 2,Sikkim	Cipla Ltd Unit 2,Sikkim	5SN1194	2025-04-28	30	85	42	2.83333
57	BG57	Amlodipine	Avacard-5	BGENERIC	BGENERIC	NA	Acme Formulation Pvt,Ltd,H.P	Softdeal Pharmaceutical Pvt,Ltd,Mumbai	LAC0047	2025-06-27	10	28.44	40	2.844
58	BG58	Amlodipine	Amlovas-5	BRAND	BRAND	PMO1827603	Macleods Pharmaceuticals Ltd,Sikkim.	Macleods Pharmaceuticals Ltd,Sikkim.	TAB2401A	2025-06-28	15	42	45	2.8
59	BG59	Amlodipine	Amlogard-5	BRAND	BRAND	PPA01607	Exemed Pharmaceuticals Gujarat	Mylan Pharmaceuticals Pvt,Ltd,Telangana	EMV251701	2025-06-28	30	85.34	42	2.84467
60	BG60	Telmisartan	Telmisartan-40	JAUSH	GENERIC	PMBI drug code 300	Hindusthan Laborataries Ltd,Palghar	Jan Aushadhi, PMBI ,Newdelhi	TEP25110AL	2025-03-27	10	12	40	1.2
61	BG61	Telmisartan	Telmitron-40	GENERIC	GENERIC	OPMG08529-01	Theon Pharmaceuticals Ltd,H.P	Solvis Pharmaceuticals,Banglore	GT250631	2025-02-27	10	75.71	40	7.571
62	BG62	Telmisartan	Telmates-40	GENERIC	GENERIC	PMPRI005D4666	Windlas Biotech Ltd,Dehradun	Tesla Labs Pvt Ltd,Pune	TAS25004	2025-07-28	10	77	45	7.7
63	BG63	Telmisartan	Telmijet-40	BGENERIC	BGENERIC	PLV0001	Lividus Pharmaceuticals Pvt Ltd,South Sikkim	Lividus Pharmaceuticals Pvt Ltd,South Sikkim	LE125032	2025-05-27	10	77	40	7.7
64	BG64	Telmisartan	Telvas-40	BGENERIC	BGENERIC	30001964-00	Aristo Pharmaceuticals Pvt Lmtd,Sikkim	Aristo Pharmaceuticals Pvt Lmtd,Sikkim	SPD250495	2025-03-27	15	100.9	45	6.72667
65	BG65	Telmisartan	Tazloc-40	BRAND	BRAND	3018638	USV Pvt Ltd H.P	USV Pvt Ltd H.P	48020294	2025-04-27	15	103.06	45	6.87067
66	BG66	Telmisartan	Telsar-40	BRAND	BRAND	8074927-802	Torrent Pharmaceuticals Ltd,Sikkim	Torrent Pharmaceuticals Ltd,Sikkim	2MJ3M012	2025-06-28	15	115.53	45	7.702
67	BG67	Montelukast	Montelukast-10	JAUSH	GENERIC	PMBI drug code 251	Morepen Laboratories Ltd,H.P	Jan Aushadhi, PMBI ,Newdelhi	BP5149	2025-04-27	10	19.8	40	1.98
68	BG68	Montelukast	Swasmont-10	GENADH	GENERIC	NA	Sarv Pharmaceuticals,Uttarakhand	Swasthya Lifescience Pvt Ltd,Thane	169DK01	2025-04-26	10	150	45	15
69	BG69	Montelukast	Montelukast-10	DAVA	GENERIC	NA	Salus Pharmaceuticals H.P	Zota Healthcare Surat	SPT251461	2025-05-27	10	30	40	3
70	BG70	Montelukast	Minolast-10	BGENERIC	BGENERIC	NA	Leeford Healthcare Ltd,H.P	Leeford Healthcare Ltd,H.P	6005001	2025-02-02	10	134.5	40	13.45
71	BG71	Montelukast	Telekast-10	BRAND	BRAND	271224	Lupin Ltd,Sikkim	Tesla Labs Pvt Ltd,Pune	UB00304	2025-12-26	10	184.1	40	18.41
72	BG72	Montelukast	Montek-10	BRAND	BRAND	PESPFO144A	Sun Pharma Laboratories Ltd,Assam	Sun Pharma Laboratories Ltd,Assam	GTG1010A	2025-03-27	10	187.21	40	18.721
73	BG73	Ibuprofen	Ibuprofen-400	JAUSH	GENERIC	Drug code:16	Unicure India Ltd,U.P	Jan Aushadhi, Pmbi ,Newdelhi	IBBT1231	2025-09-26	15	8	45	0.533333
74	BG74	Ibuprofen	Ibuprofen-400	GENERIC	GENERIC	NA	Medibest Pharma Pvt,Ltd,T.N	Medibest Pharma Pvt,Ltd,T.N	IBF-2402	2025-04-27	10	13.44	40	1.344
75	BG75	Ibuprofen	Brufen-400	BRAND	BRAND	2010018803	Abbott India Lmtd,Goa	Abbott India Lmtd,Goa	802807D7	2025-07-28	20	27.31	40	1.3655
76	BG76	Thyroxine Sodium	Thyroxine Sodium-100	JAUSH	GENERIC	Drug code: 332	Healthy Life Pharma Pvt Ltd,Tarapur	Jan Aushadhi, PMBI ,Newdelhi	15525	2025-01-26	100	68.2	100	0.682
77	BG77	Thyroxine Sodium	Thyroxine Sodium-100	KMSCL	GENERIC	20218998	Malik Lifesciences Pvt Ltd,Uttarakhand	KMSCL,Kerala Government	BGL02ACA	2025-07-27	100	0	100	0
78	BG78	Thyroxine Sodium	Thyrosun-100	BGENERIC	BGENERIC	NA	Matins Healthcare Pvt.Ltd,U.K	Sunlife Sciences Pvt Ltd,Bengaluru	MHT-25038	2025-01-27	120	145	120	1.20833
79	BG79	Thyroxine Sodium	Thyronorm-100	BRAND	BRAND	2220005983	Abbott India Lmtd,H.P	Abbott India Lmtd,H.P	TMH25174	2025-07-27	120	180.09	120	1.50075
80	BG80	Thyroxine Sodium	Eltroxine-100	BRAND	BRAND	NA	Glaxo Smith Kline Pharmaceuticals Ltd,Mumbai.	Glaxo Smith Kline Pharmaceuticals Ltd,Mumbai.	GA7N	2025-10-26	120	180.1	120	1.50083
81	BG81	Cetrizine	Cetrizine-10	JAUSH	GENERIC	PMBI drug code 240	Zee Laboratories Ltd,	Jan Aushadhi, PMBI ,Newdelhi	Z25-371	2025-03-27	10	5.5	40	0.55
82	BG82	Cetrizine	Swascetri-10	GENADH	GENERIC	639-0124-C	Dr.Miltons Laboratories Pvt Ltd, Puducherry	Swasthya Lifescience Pvt Ltd,Thane	M25639001	2025-04-27	10	20.6	45	2.06
83	BG83	Cetrizine	Cetrizine-10	DAVA	GENERIC	NA	Accretion Pharmaceuticals Ltd,Gujarat	Zota Healthcare Surat	AT-25021	2025-03-27	15	10	45	0.666667
84	BG84	Cetrizine	Zedcet-10	BGENERIC	BGENERIC	NA	Supercure Biotech Pvt Ltd Haryana	Sunlife Sciences Pvt Ltd,Bengaluru	SBT-3070	2025-03-27	10	21	40	2.1
85	BG85	Cetrizine	Okacet-10	BGENERIC	BGENERIC	21104530	Cipla Ltd,Uttarakhand	Cipla Pharma &Life Sciences Ltd,Mumbai	5B50236	2025-01-28	10	21.05	40	2.105
86	BG86	Cetrizine	Cetzine-10	BRAND	BRAND	102487	Exemed Pharmaceuticals ,Gujarat	Dr.Reddy's Laboratories Lmtd,Telangana	EMV251660	2025-06-28	15	32.04	45	2.136
87	BG87	Cetrizine	Alerid-10	BRAND	BRAND	21102102	Cipla Ltd , Sikkim	Cipla Ltd , Sikkim	5SB0392	2025-03-28	10	21.39	40	2.139
88	BG88	Clopidogrel	Clopidogrel-75	JAUSH	GENERIC	PMBI drug code 269	CMG Biotech Pvt,Ltd, H.P	Jan Aushadhi, PMBI ,Newdelhi	CT 24251296	2025-09-26	10	18.7	40	1.87
89	BG89	Clopidogrel	Clopipal-75	GENERIC	GENERIC	PMN-7122	Skymap Pharmaceuticals Pvt Ltd,Roorkee	Jagsonpal Pharmaceuticals Ltd,Newdelhi	JD25056	2025-03-27	10	75.87	45	7.587
90	BG90	Clopidogrel	Clopidogrel-75	DAVA	GENERIC	20253764	Akums Drugs &Pharmaceuticals Ltd,Uttarakhand	Zota Healthcare Surat	CKX02AAA	2025-05-27	10	22	40	2.2
91	BG91	Clopidogrel	Clopivas-75	BGENERIC	BGENERIC	21073026	Cipla Ltd Unit 2 , Sikkim	Cipla Ltd Unit 2 , Sikkim	5SN1330	2025-05-27	15	107.44	45	7.16267
92	BG92	Clopidogrel	Deplatt-75	BGENERIC	BGENERIC	8079527-802	Torrent Pharmaceuticals Ltd,H.P	Torrent Pharmaceuticals Ltd,H.P	CY32M007	2025-06-27	15	109.83	45	7.322
93	BG93	Clopidogrel	Clopilet-75	BRAND	BRAND	PESPF0020B	Sun Pharma Laboratories Lmtd,Assam	Sun Pharma Laboratories Lmtd,Assam	GTG1571A	2025-05-27	15	113.82	45	7.588
94	BG94	Clopidogrel	Plavix-75	BRAND	BRAND	874865	Sanofi Winthrop Industrie,France	Sanofi Healthcare Pvt Lmtd Thane	FA4064	2025-08-27	14	104.41	42	7.45786
95	BG95	Aspirin	Aspirin-75	JAUSH	GENERIC	PMBI drug code 790	Bajaj Health Care Ltd,Gujarat	Jan Aushadhi, PMBI ,Newdelhi	ASA31B25	2025-01-27	14	3	42	0.214286
96	BG96	Aspirin	Ecospirin-150	BRAND	BRAND	301466606/18	USV Private Ltd, Mumbai	Usv Private Ltd, Mumbai	56001884	2025-04-27	14	11.29	42	0.806429
97	BG97	Calcium+Vit D	Cal-VitD-500	JAUSH	GENERIC	PMBI drug code 220	Healthy Life Pharma Pvt,Ltd,Tarapur	Jan Aushadhi, PMBI ,Newdelhi	10114	2025-05-27	10	7.7	40	0.77
98	BG98	Calcium+Vit D	Swasthya Calcium-500	GENADH	GENERIC	ROPRP4417-01	Rhydburg Pharmaceuticals Ltd,Uttarakhand	Swasthya Lifescience Pvt,Ltd,Thane	T2502049	2025-01-27	15	114	45	7.6
99	BG99	Calcium+Vit D	Cal-VitD-500	DAVA	GENERIC	20236778	Pure And Cure Healthcare Pvt Ltd,Uttarakhand	Zota Healthcare Ltd,Surat	PM31AK17	2025-10-26	15	16.5	30	1.1
100	BG100	Calcium+Vit D	Eldecal-500	BGENERIC	BGENERIC	PMTF0159-00	Zenith Drugs Litd,M.P	Elder Prroject Lmtd,Mumbai	T50311	2025-06-27	15	110	45	7.33333
101	BG101	Calcium+Vit D	Shel-D-500	BGENERIC	BGENERIC	NA	Thrift Pharmaceuticals Uttarakhand	Thrift Pharmaceuticals Uttarakhand	THT-250769	2025-01-27	15	155	45	10.3333
102	BG102	Calcium+Vit D	Cipcal-500	BRAND	BRAND	99349334	Pure And Cure Pvt Ltd,Uttarakhand	Cipla Pharma & Life Sciences Ltd,Mumbai	AMQ365AJA	2025-03-28	15	104.66	45	6.97733
103	BG103	Calcium+Vit D	ShelCal-500	BRAND	BRAND	8098561-804	Torrent Pharmaceuticals Ltd,Sikkim	Torrent Pharmaceuticals Ltd,Sikkim	8LV2M203	2025-04-27	15	158.6	45	10.5733
104	BG104	Folic Acid	Folic Acid-5	JAUSH	GENERIC	PMBI drug code 224	Unicure India Ltd,U.P	Jan Aushadhi, Pmbi ,Newdelhi	FAT1302	2025-03-27	15	4.4	45	0.293333
105	BG105	Folic Acid	Folic Acid-5	DAVA	GENERIC	NA	Sunlife Sciences 130,U.K	Zota Healthcare Surat	T-240926	2025-11-26	45	28	45	0.622222
106	BG106	Folic Acid	Folitas-5	BGENERIC	BGENERIC	NA	Aagya Biotech Pvt,Ltd.Uttarakhand	Intas Pharmaceuticals Ltd,Gujarat	T-2507019	2025-06-27	30	51.74	40	1.72467
107	BG107	Folic Acid	Folvite-5	BRAND	BRAND	NA	Pfizer Ltd Goa	Pfizer Ltd Goa	MP6289	2025-11-26	45	77.42	45	1.72044
108	BG108	Folic Acid	Sysfol-5	BRAND	BRAND	NA	Ontop Pharmaceuticals Pvt,Lid,Telangana	Systopic Laboratories Pvt Ltd,New Delhi	HSL030425	2025-03-27	30	39.6	40	1.32
109	BG109	Prednisolone	Prednisolone-10	JAUSH	GENERIC	Drug code:330	Wings Biotech ,H.P	Jan Aushadhi, PMBI ,Newdelhi	PRDT-1031	2025-12-26	10	9	40	0.9
110	BG110	Prednisolone	Racecort-10	GENERIC	GENERIC	NA	Azine Healthcare Pvt Ltd,Gujarat	Azine Healthcare Pvt Ltd,Gujarat	GT-188	2025-03-27	10	13.33	45	1.333
111	BG111	Prednisolone	Beslone-10	BGENERIC	BGENERIC	NA	Medibest Pharma Pvt,Ltd,T.N	Medibest Pharma Pvt,Ltd,T.N	BLT-2404	2025-05-27	15	20.15	60	1.34333
112	BG112	Prednisolone	Wysolone-10	BRAND	BRAND	430222	Pfizer Lmtd Goa	Pfizer Lmtd Goa	MR5736	2025-05-27	15	20.29	45	1.35267
113	BG113	Prednisolone	Omnacartil-10	BRAND	BRAND	PMO1270404	Macleods Pharmaceuticals Lmtd,Mumbai	Macleods Pharmaceuticals Lmtd,Mumbai	13251010A	2025-05-29	10	13.66	40	1.366
114	BG114	UDCA	UDCA-300	JAUSH	GENERIC	PMBI-466	Ravian Life Science Pvt Ltd, Uttarakhand	Ravian Life Science Pvt Ltd, Uttarakhand	BPUR24002	2025-04-26	10	160.6	50	16.06
115	BG115	UDCA	UDCA-300	GENADH	GENERIC	NA	Sarv Pharmaceuticals,Uttarakhand	Swasthya Lifescience Pvt Ltd,Thane	169BT11	2025-05-27	10	380	45	38
116	BG116	UDCA	UDCA-300	DAVA	GENERIC	2030885	Innova Captab Ltd,H.P	Zota Healthcare Ltd.	IA225013	2025-07-27	10	185	50	18.5
117	BG117	UDCA	Udicyte-300	BGENERIC	BGENERIC	2027687	Innova Captab Ltd,H.P	Cadila Pharmaceuticals Ltd,Gujarat	I25003	2025-05-27	15	468	45	31.2
118	BG118	UDCA	Usibon-300	BGENERIC	BGENERIC	ML24F-0314/B	Micro Labs Ltd	Micro Labs Ltd	USBS0063	2025-07-27	10	398	40	39.8
119	BG119	UDCA	Udiliv-300	BRAND	BRAND	2010018911	Abbott India Ltd,Goa	Abbott India Ltd,Goa	792921D7	2025-06-28	15	923.95	40	61.5967
120	BG120	UDCA	Ursocol-300	BRAND	BRAND	5241444	Sun Pharma Laboratories Ltd, Assam	Sun Pharma Laboratories Ltd, Assam	GTG1994A	2025-06-27	15	693	40	46.2
121	BG121	Rifaximin	Rifaximin-400	DAVA	GENERIC	3597	Logos Pharma, Hp	Zota Healthcare Ltd.	LGN09/049/02	2026-08-01	10	160	40	16
122	BG122	Rifaximin	Rifaxit-400	GENERIC	GENERIC	NA	United Bioceuticals Pvt,Ltd,Uttarakhand	Jagsonpal Pharmaceuticals Ltd,New Delhi	T241570	2025-08-26	10	387.2	45	38.72
123	BG123	Rifaximin	Rifagut-400	BRAND	BRAND	5252378	Sun Pharma Laboratories Ltd, Sikkim	Sun Pharma Laboratories Ltd, Sikkim	GKG1011A	2025-05-27	10	438	40	43.8
124	BG124	Rifaximin	Rifasan-400	BRAND	BRAND	NA	Avenue Remedies Pvt Ltd,Hp	San Fegan Biotech Pvt Ltd.	ART-505	2025-07-27	10	413.82	40	41.382
125	BG125	Febuxostat	Febuxostat-40	JAUSH	GENERIC	PMBI-888	MSN Laboratories Pvt Ltd,Telangana	MSNLaboratories Pvt Ltd,Telangana	BRE06207A	2025-05-28	10	20	50	2
126	BG126	Febuxostat	Febuwas-40	GENADH	GENERIC	NA	Alventa Pharma Ltd,Hp	Swasthya Lifescience Pvt,Ltd,Thane	AGT50231	2025-01-27	10	170	45	17
127	BG127	Febuxostat	Febuxostat-40	DAVA	GENERIC	NA	Windlas Biotech Limited	Zota Healthcare Ltd.	FXH25004	2025-04-27	10	33	50	3.3
128	BG128	Febuxostat	Febuwal-40	BGENERIC	BGENERIC	20232808	Pure & Cure Healthcare Pvt.Ltd,Uttarakhand	Wellgen Medicare Llp,Haryana	AGQ02BMA	2025-05-27	10	178	50	17.8
129	BG129	Febuxostat	Uristat-40	BGENERIC	BGENERIC	NA	Dagon Pharmaceuticals Pvt Ltd,Hp	Lividus Pharmaceuticals	DT3475B	2025-04-27	10	75.9	40	7.59
130	BG130	Febuxostat	Febutaz-40	BRAND	BRAND	5252231	Sun Pharma Laboratories Ltd, Sikkim	Sun Pharma Laboratories Ltd, Sikkim	SIG1673A	2025-01-28	15	246	40	16.4
131	BG131	Febuxostat	Feburic-40	BRAND	BRAND	3029307	Ajanta Pharma Ltd,Mumbai	Ajanta Pharma Ltd,Mumbai	GT16155	2025-07-28	15	254	40	16.9333

## Sheet: Sheet1
Sl_No	CODE	Medcine	PDT_Name	Source	GROUP	Product_code	Mfg_By	Mkt_By	Batch_No	Expiry_Dt	Pack_Of	MRP	Qty_Nos	Unit_price
1	BG1	Acetaminophen	Paracetamol-650	JAUSH	GENERIC	PMBI Drug Code 511	Regent Ajanta Biotech	Jan Aushadhi, Pmbi ,Newdelhi	PRT2501-160M	46017	15	15	45	1
2	BG2	Acetaminophen	Biocetamol-650	GENERIC	GENERIC	NA	Skymap Pharmaceuticals Pvt Ltd,Uttarakhand	German Remedies Pharmaceuticals Pvt Ltd,Gujarat	SPAC25022	45715	15	33.6	40	2.24
3	BG3	Acetaminophen	Paracetamol-650	DAVA	GENERIC	20258608	Pure And Cure Healthcare Pvt Ltd,H.P	Zota Healthcare Surat	BHK05AAA	45775	10	15	40	1.5
4	BG4	Acetaminophen	Paracip-650	BGENERIC	BGENERIC	99353580	HSN International,Uttarakhand	Cipla Health Ltd Mumbai	ICHT4118	45896	15	33.77	45	2.25133
5	BG5	Acetaminophen	Dolo-650	BRAND	BRAND	ML24F-0246/B	Micro Labs Lmtd,Sikkim	Micro Labs Lmtd,Sikkim	DOBS4092	45806	15	34.27	45	2.28467
6	BG6	Acetaminophen	Calpol-650	BRAND	BRAND	62000000094388	Glaxosmithkline Pharmaceuticals Pvt Ltd.Mumbai	Glaxosmithkline Pharmaceuticals Pvt Ltd.Mumbai	EC25203	45927	15	32.04	45	2.136
7	BG7	Azithromycin	Azithromycin-500	JAUSH	GENERIC	Drug Code 72	Cipco Pharmaceutics,Mp	Jan Aushadhi, Pmbi ,Newdelhi	AMA250109	46017	3	42	40	14
8	BG8	Azithromycin	Azithromycin-500	GENADH	GENERIC	NA	Sarv Pharmaceuticals,Uttarakhand	Swasthya Lifescience Pvt Ltd,Thane	169AE13	45987	3	70	32	23.3333
9	BG9	Azithromycin	Azithromycin-500	DAVA	GENERIC	NA	Picasso Remedies,U.T	Zota Healthcare Surat	T6281	45926	3	42	40	14
10	BG10	Azithromycin	Azax-500	BGENERIC	BGENERIC	NA	Shiva Biogenetic Pharmaceuticals Pvt Ltd,H.P	Softdeal Pharmaceutical Pvt,Ltd,Maharashtra	MWC0036	45802	5	134.22	40	26.844
11	BG11	Azithromycin	Azipro-500	BGENERIC	BGENERIC	21083808	Cipla Ltd,Uttarakhand	Cipla Ltd,Uttarakhand	4070129	45896	3	79.19	39	26.3967
12	BG12	Azithromycin	Azee-500	BRAND	BRAND	21100706	Cipla Ltd,Sikkim	Cipla Ltd,Sikkim	5SN0224	46018	5	131.99	40	26.398
13	BG13	Azithromycin	Azithral-500	BRAND	BRAND	20037476	Alembic Pharmaceuticals Ltd,Sikkim	Alembic Pharmaceuticals Ltd,Sikkim	2508000347	45715	5	131.99	40	26.398
14	BG14	Amoxicillin	Amoxicillin-500	JAUSH	GENERIC	PMBI Drug Code 45	Omega Pharma Haridwar	Jan Aushadhi, Pmbi ,Newdelhi	GC4205	46017	10	35	40	3.5
15	BG15	Amoxicillin	Moxilium-500	GENERIC	GENERIC	NA	RRG Biotech Pvt Ltd,Kashmir	German Remedies Pharmaceuticals Pvt Ltd,Gujarat	SPAK24007	45895	10	82.32	45	8.232
16	BG16	Amoxicillin	Amoxicillin-500	DAVA	GENERIC	NA	Aagya Biotech Pvt,Ltd,Roorkee	Zota Healthcare Surat,Gujarat	BC-241017/D	45926	10	45	40	4.5
17	BG17	Amoxicillin	Cipmox-500	BGENERIC	BGENERIC	21089479	Cipla By Medispray Laboratories Pvt Ltd,Goa	Cipla By Medispray Laboratories Pvt Ltd,Goa	5KMO127	45743	15	125.82	45	8.388
18	BG18	Amoxicillin	Mokan-500	BGENERIC	BGENERIC	PW8302	Cadila Pharmaceuticals Gujarat	Cadila Pharmaceuticals Gujarat	AD25001	45684	10	82.32	40	8.232
19	BG19	Amoxicillin	Mox-500	BRAND	BRAND	NA	Sun Pharmaceutical Ltd,Mp	Sun Pharmaceutical Ltd,Mp	DFG3177A	45774	15	125.62	45	8.37467
20	BG20	Amoxicillin	Novamox-500	BRAND	BRAND	21099345	Cipla Ltd By Medispray Laboratories Pvt,Ltd, Goa.	Cipla Ltd By Medispray Laboratories Pvt,Ltd, Goa.	5KMO189	45774	15	125.82	45	8.388
21	BG21	Ranitidine	Ranitidine-150	JAUSH	GENERIC	PMBI drug CODE 217	Wings Biotech ,H.P	Jan Aushadhi, Pmbi ,Newdelhi	RDHT-1053	45685	10	6	40	0.6
22	BG22	Ranitidine	Swastac-150	GENADH	GENERIC	NA	Sarv Pharmaceuticals,Uttarakhand	Swasthya Lifesciences Pvt,Ltd,Thane	169DG02	45926	30	40.9	45	1.36333
23	BG23	Ranitidine	Histac-150	BGENERIC	BGENERIC	NA	Softdeal Pharmaceutical Pvt Ltd,Mp	Softdeal Pharmaceutical Pvt Ltd,Mp	DFF7844A	45803	30	44.9	60	1.49667
24	BG24	Ranitidine	Ranitin-150	BRAND	BRAND	8083077-802	Torrent Pharmaceuticals Ltd,Sikkim	Torrent Pharmaceuticals Ltd,Sikkim	2CH3M004	45743	40	72.55	40	1.81375
25	BG25	Ranitidine	Rantac-150	BRAND	BRAND	134007	J.B. Chemicals&Pharmaceuticals	J.B. Chemicals&Pharmaceuticals	TR325135	45987	30	54.15	40	1.805
26	BG26	Pantoprazole	Pantoprazole-40	JAUSH	GENERIC	PMBI drug code 212	Hindustan Laboratories Ltd,Maharashtra	Jan Aushadhi, Pmbi ,Newdelhi	THE25013AL	45835	10	12.1	40	1.21
27	BG27	Pantoprazole	Pantoprazole-40	GENADH	GENERIC	PMPRI005D7097	Windlas Biotech Ltd,Dehradun	Swasthya Lifescience Pvt Ltd,Thane	PGW25003	45774	10	68.32	45	6.832
28	BG28	Pantoprazole	Pantoziv-40	GENERIC	GENERIC	PMN-5161(R02)	Skymap Pharmaceuticals Pvt Ltd,Roorkee	Skymap Pharmaceuticals Pvt Ltd,Roorkee	GD25131	45865	10	168.15	40	16.815
29	BG29	Pantoprazole	Pantosec-40	BGENERIC	BGENERIC	99346175	Hetero Labs Lmtd Unit-1 ,H.P	Cipla Ltd,Mumbai	PNS250614	45804	10	157.91	40	15.791
30	BG30	Pantoprazole	Pentaloc-40	BGENERIC	BGENERIC	PW8193	Cadila Pharmaceuticals J&K	Cadila Pharmaceuticals J&K	JKFD25014	45897	15	143.63	45	9.57533
31	BG31	Pantoprazole	Pantodac-40	BRAND	BRAND	2092348	Zydus Healthcare Lmtd,Sikkim	Zydus Healthcare Lmtd,Sikkim	I501615	45744	15	239.9	45	15.9933
32	BG32	Pantoprazole	Pantocid-40	BRAND	BRAND	5247448	Sun Pharma Laboratories Ltd,Assam	Sun Pharma Laboratories Ltd,Assam	GTG2276A	45836	15	194	45	12.9333
33	BG33	Omeprazole	Omeprazole-20	JAUSH	GENERIC	PMBI drug code 207	Zee Laboratories Ltd,Paonta Sahib.India	Pharmaceuticals And Medical Bureau Of India New Delhi	Z25-812	45835	10	9.9	40	0.99
34	BG34	Omeprazole	Swomez-c20	GENADH	GENERIC	NA	Stivaph Healthcare Pvt Ltd.Ahmedabad	Swasthya Lifescience Pvt Ltd,Thane	SD0466	45896	10	29	50	2.9
35	BG35	Omeprazole	Omzed-20	GENERIC	GENERIC	NA	Tabilet Pharmaceuticals Pvt Ltd	Sun life Sciences,Pvt Ltd,Banglore	TBL-24C1116	46017	15	45.19	45	3.01267
36	BG36	Omeprazole	Omee-20	BGENERIC	BGENERIC	LF0344-05	Alkem Laboratories Ltd, H.P	Alkem Laboratories Ltd, H.P	25281541	45835	20	65.41	40	3.2705
37	BG37	Omeprazole	Omecip-20	BGENERIC	BGENERIC	99316306	Tirupati Medicare Ltd,H.P	Cipla Ltd,Mumbai	MEP25009	45743	15	49.04	45	3.26933
38	BG38	Omeprazole	Ocid-20	BRAND	BRAND	2082990	Zydus Healthcare Ltd Unit 2,Sikkim	Zydus Healthcare Lmtd	I501479	46017	20	65.39	40	3.2695
39	BG39	Omeprazole	Omez-20	BRAND	BRAND	150095542	Dr.Reddy's Laboratories Ltd,H.P	Dr.Reddy's Laboratories Ltd,H.P	E2500805	45744	20	65.31	40	3.2655
40	BG40	Metformin	Metformin-500	JAUSH	GENERIC	PMBI drug code 145	CMG Biotech Pvt Ltd Unit 2 ,H.P	Pharmaceuticals And Medical Bureau Of India New Delhi	CT 25260313	45774	10	6.6	40	0.66
41	BG41	Metformin	Metformin-500	KMSCL	GENERIC	NA	Vivek Pharmaceuticals Pvt Ltd,Jammu	KMSCL,Kerala Government	MTTJ25097	45835	10	0	40	0
42	BG42	Metformin	Metformin-500	DAVA	GENERIC	NA	Skymap Pharmaceuticals Pvt Ltd,Roorkee	Zota Healthcare Surat	AD25087	45835	10	10	40	1
43	BG43	Metformin	Metgem-500	BGENERIC	BGENERIC	5254750	Sun Pharma Laboratories Ltd.Sikkim	Sun Pharma Laboratories Ltd.Sikkim	SIG0821B	45743	10	22.9	40	2.29
44	BG44	Metformin	Glycomet-500	BGENERIC	BGENERIC	3015054	USV Pvt Ltd,Mumbai	USV Pvt Ltd,Mumbai	56001928	45805	10	20.76	40	2.076
45	BG45	Metformin	Glyciphage-500	BRAND	BRAND	037BF1W002	Franco-Indian Pharmaceuticals Pvt Ltd,Mumbai	Franco-Indian Pharmaceuticals Pvt Ltd,Mumbai	G0375084	45744	20	42.35	40	2.1175
46	BG46	Atorvastatin	Atorvastatin-10	JAUSH	GENERIC	PMBI drug code 266	MSN Laborataties Pvt Ltd,Telengana	Jan Aushadhi, PMBI ,Newdelhi	BRF06037B	45805	10	8.8	30	0.88
47	BG47	Atorvastatin	ATR-10	GENERIC	GENERIC	NA	Kantil Pharmaceuticals Pvt Ltd,Hp	Knoll Healthcare Pvt,Ltd,New Delhi	KTT250291A	45715	10	55.2	45	5.52
48	BG48	Atorvastatin	Atorvastatin-10	DAVA	GENERIC	20227576	Akums Drugs&Pharmaceuticals Ltd,Haridwar	Zota Healthcare Surat	CKX03ABA	45804	10	12	40	1.2
49	BG49	Atorvastatin	Atorbest-10	BGENERIC	BGENERIC	PW8231	Cadila Pharmaceuticals Lmtd J&K	Cadila Pharmaceuticals Lmtd J&K	JKAL25015	45865	10	56.63	40	5.663
50	BG50	Atorvastatin	Lipvas-10	BGENERIC	BGENERIC	21103096	Cipla Ltd,Malpur	Cipla Pharma And Life Sciences Ltd,Mumbai	5BA0141	46017	10	55.66	60	5.566
51	BG51	Atorvastatin	Atocor-10	BRAND	BRAND	150093730	Dr.Reddy's Laboratories Ltd,H.P	Dr.Reddy's Laboratories Ltd,H.P	E2500729	45743	15	84.34	45	5.62267
52	BG52	Atorvastatin	Atorlip-10	BRAND	BRAND	21100115	Cipla Ltd,Sikkim	Cipla Ltd,Sikkim	5SN1676	45836	15	85	45	5.66667
53	BG53	Amlodipine	Amlodipine-5	JAUSH	GENERIC	PMBI drug code 264	Biodeal Pharmaceutical ,H.P	Jan Aushadhi, Pmbi ,Newdelhi	2506108	45804	10	5.5	40	0.55
54	BG54	Amlodipine	Amlodipine-5	KMSCL	GENERIC	NA	Unicure India Ltd, U.P	KMSCL,Kerala Government	ADFT1245	45773	10	0	40	0
55	BG55	Amlodipine	Amlodipine-5	DAVA	GENERIC	NA	Acme Life Tech-Llp, H.P	Zota Healthcare Surat	ALDV5021	45896	10	7	40	0.7
56	BG56	Amlodipine	Amlopress-5	BGENERIC	BGENERIC	NA	Cipla Ltd Unit 2,Sikkim	Cipla Ltd Unit 2,Sikkim	5SN1194	45775	30	85	42	2.83333
57	BG57	Amlodipine	Avacard-5	BGENERIC	BGENERIC	NA	Acme Formulation Pvt,Ltd,H.P	Softdeal Pharmaceutical Pvt,Ltd,Mumbai	LAC0047	45835	10	28.44	40	2.844
58	BG58	Amlodipine	Amlovas-5	BRAND	BRAND	PMO1827603	Macleods Pharmaceuticals Ltd,Sikkim.	Macleods Pharmaceuticals Ltd,Sikkim.	TAB2401A	45836	15	42	45	2.8
59	BG59	Amlodipine	Amlogard-5	BRAND	BRAND	PPA01607	Exemed Pharmaceuticals Gujarat	Mylan Pharmaceuticals Pvt,Ltd,Telangana	EMV251701	45836	30	85.34	42	2.84467
60	BG60	Telmisartan	Telmisartan-40	JAUSH	GENERIC	PMBI drug code 300	Hindusthan Laborataries Ltd,Palghar	Jan Aushadhi, PMBI ,Newdelhi	TEP25110AL	45743	10	12	40	1.2
61	BG61	Telmisartan	Telmitron-40	GENERIC	GENERIC	OPMG08529-01	Theon Pharmaceuticals Ltd,H.P	Solvis Pharmaceuticals,Banglore	GT250631	45715	10	75.71	40	7.571
62	BG62	Telmisartan	Telmates-40	GENERIC	GENERIC	PMPRI005D4666	Windlas Biotech Ltd,Dehradun	Tesla Labs Pvt Ltd,Pune	TAS25004	45866	10	77	45	7.7
63	BG63	Telmisartan	Telmijet-40	BGENERIC	BGENERIC	PLV0001	Lividus Pharmaceuticals Pvt Ltd,South Sikkim	Lividus Pharmaceuticals Pvt Ltd,South Sikkim	LE125032	45804	10	77	40	7.7
64	BG64	Telmisartan	Telvas-40	BGENERIC	BGENERIC	30001964-00	Aristo Pharmaceuticals Pvt Lmtd,Sikkim	Aristo Pharmaceuticals Pvt Lmtd,Sikkim	SPD250495	45743	15	100.9	45	6.72667
65	BG65	Telmisartan	Tazloc-40	BRAND	BRAND	3018638	USV Pvt Ltd H.P	USV Pvt Ltd H.P	48020294	45774	15	103.06	45	6.87067
66	BG66	Telmisartan	Telsar-40	BRAND	BRAND	8074927-802	Torrent Pharmaceuticals Ltd,Sikkim	Torrent Pharmaceuticals Ltd,Sikkim	2MJ3M012	45836	15	115.53	45	7.702
67	BG67	Montelukast	Montelukast-10	JAUSH	GENERIC	PMBI drug code 251	Morepen Laboratories Ltd,H.P	Jan Aushadhi, PMBI ,Newdelhi	BP5149	45774	10	19.8	40	1.98
68	BG68	Montelukast	Swasmont-10	GENADH	GENERIC	NA	Sarv Pharmaceuticals,Uttarakhand	Swasthya Lifescience Pvt Ltd,Thane	169DK01	45773	10	150	45	15
69	BG69	Montelukast	Montelukast-10	DAVA	GENERIC	NA	Salus Pharmaceuticals H.P	Zota Healthcare Surat	SPT251461	45804	10	30	40	3
70	BG70	Montelukast	Minolast-10	BGENERIC	BGENERIC	NA	Leeford Healthcare Ltd,H.P	Leeford Healthcare Ltd,H.P	6005001	45690	10	134.5	40	13.45
71	BG71	Montelukast	Telekast-10	BRAND	BRAND	271224	Lupin Ltd,Sikkim	Tesla Labs Pvt Ltd,Pune	UB00304	46017	10	184.1	40	18.41
72	BG72	Montelukast	Montek-10	BRAND	BRAND	PESPFO144A	Sun Pharma Laboratories Ltd,Assam	Sun Pharma Laboratories Ltd,Assam	GTG1010A	45743	10	187.21	40	18.721
73	BG73	Ibuprofen	Ibuprofen-400	JAUSH	GENERIC	Drug code:16	Unicure India Ltd,U.P	Jan Aushadhi, Pmbi ,Newdelhi	IBBT1231	45926	15	8	45	0.533333
74	BG74	Ibuprofen	Ibuprofen-400	GENERIC	GENERIC	NA	Medibest Pharma Pvt,Ltd,T.N	Medibest Pharma Pvt,Ltd,T.N	IBF-2402	45774	10	13.44	40	1.344
75	BG75	Ibuprofen	Brufen-400	BRAND	BRAND	2010018803	Abbott India Lmtd,Goa	Abbott India Lmtd,Goa	802807D7	45866	20	27.31	40	1.3655
76	BG76	Thyroxine Sodium	Thyroxine Sodium-100	JAUSH	GENERIC	Drug code: 332	Healthy Life Pharma Pvt Ltd,Tarapur	Jan Aushadhi, PMBI ,Newdelhi	15525	45683	100	68.2	100	0.682
77	BG77	Thyroxine Sodium	Thyroxine Sodium-100	KMSCL	GENERIC	20218998	Malik Lifesciences Pvt Ltd,Uttarakhand	KMSCL,Kerala Government	BGL02ACA	45865	100	0	100	0
78	BG78	Thyroxine Sodium	Thyrosun-100	BGENERIC	BGENERIC	NA	Matins Healthcare Pvt.Ltd,U.K	Sunlife Sciences Pvt Ltd,Bengaluru	MHT-25038	45684	120	145	120	1.20833
79	BG79	Thyroxine Sodium	Thyronorm-100	BRAND	BRAND	2220005983	Abbott India Lmtd,H.P	Abbott India Lmtd,H.P	TMH25174	45865	120	180.09	120	1.50075
80	BG80	Thyroxine Sodium	Eltroxine-100	BRAND	BRAND	NA	Glaxo Smith Kline Pharmaceuticals Ltd,Mumbai.	Glaxo Smith Kline Pharmaceuticals Ltd,Mumbai.	GA7N	45956	120	180.1	120	1.50083
81	BG81	Cetrizine	Cetrizine-10	JAUSH	GENERIC	PMBI drug code 240	Zee Laboratories Ltd,	Jan Aushadhi, PMBI ,Newdelhi	Z25-371	45743	10	5.5	40	0.55
82	BG82	Cetrizine	Swascetri-10	GENADH	GENERIC	639-0124-C	Dr.Miltons Laboratories Pvt Ltd, Puducherry	Swasthya Lifescience Pvt Ltd,Thane	M25639001	45774	10	20.6	45	2.06
83	BG83	Cetrizine	Cetrizine-10	DAVA	GENERIC	NA	Accretion Pharmaceuticals Ltd,Gujarat	Zota Healthcare Surat	AT-25021	45743	15	10	45	0.666667
84	BG84	Cetrizine	Zedcet-10	BGENERIC	BGENERIC	NA	Supercure Biotech Pvt Ltd Haryana	Sunlife Sciences Pvt Ltd,Bengaluru	SBT-3070	45743	10	21	40	2.1
85	BG85	Cetrizine	Okacet-10	BGENERIC	BGENERIC	21104530	Cipla Ltd,Uttarakhand	Cipla Pharma &Life Sciences Ltd,Mumbai	5B50236	45685	10	21.05	40	2.105
86	BG86	Cetrizine	Cetzine-10	BRAND	BRAND	102487	Exemed Pharmaceuticals ,Gujarat	Dr.Reddy's Laboratories Lmtd,Telangana	EMV251660	45836	15	32.04	45	2.136
87	BG87	Cetrizine	Alerid-10	BRAND	BRAND	21102102	Cipla Ltd , Sikkim	Cipla Ltd , Sikkim	5SB0392	45744	10	21.39	40	2.139
88	BG88	Clopidogrel	Clopidogrel-75	JAUSH	GENERIC	PMBI drug code 269	CMG Biotech Pvt,Ltd, H.P	Jan Aushadhi, PMBI ,Newdelhi	CT 24251296	45926	10	18.7	40	1.87
89	BG89	Clopidogrel	Clopipal-75	GENERIC	GENERIC	PMN-7122	Skymap Pharmaceuticals Pvt Ltd,Roorkee	Jagsonpal Pharmaceuticals Ltd,Newdelhi	JD25056	45743	10	75.87	45	7.587
90	BG90	Clopidogrel	Clopidogrel-75	DAVA	GENERIC	20253764	Akums Drugs &Pharmaceuticals Ltd,Uttarakhand	Zota Healthcare Surat	CKX02AAA	45804	10	22	40	2.2
91	BG91	Clopidogrel	Clopivas-75	BGENERIC	BGENERIC	21073026	Cipla Ltd Unit 2 , Sikkim	Cipla Ltd Unit 2 , Sikkim	5SN1330	45804	15	107.44	45	7.16267
92	BG92	Clopidogrel	Deplatt-75	BGENERIC	BGENERIC	8079527-802	Torrent Pharmaceuticals Ltd,H.P	Torrent Pharmaceuticals Ltd,H.P	CY32M007	45835	15	109.83	45	7.322
93	BG93	Clopidogrel	Clopilet-75	BRAND	BRAND	PESPF0020B	Sun Pharma Laboratories Lmtd,Assam	Sun Pharma Laboratories Lmtd,Assam	GTG1571A	45804	15	113.82	45	7.588
94	BG94	Clopidogrel	Plavix-75	BRAND	BRAND	874865	Sanofi Winthrop Industrie,France	Sanofi Healthcare Pvt Lmtd Thane	FA4064	45896	14	104.41	42	7.45786
95	BG95	Aspirin	Aspirin-75	JAUSH	GENERIC	PMBI drug code 790	Bajaj Health Care Ltd,Gujarat	Jan Aushadhi, PMBI ,Newdelhi	ASA31B25	45684	14	3	42	0.214286
96	BG96	Aspirin	Ecospirin-150	BRAND	BRAND	301466606/18	USV Private Ltd, Mumbai	Usv Private Ltd, Mumbai	56001884	45774	14	11.29	42	0.806429
97	BG97	Calcium+Vit D	Cal-VitD-500	JAUSH	GENERIC	PMBI drug code 220	Healthy Life Pharma Pvt,Ltd,Tarapur	Jan Aushadhi, PMBI ,Newdelhi	10114	45804	10	7.7	40	0.77
98	BG98	Calcium+Vit D	Swasthya Calcium-500	GENADH	GENERIC	ROPRP4417-01	Rhydburg Pharmaceuticals Ltd,Uttarakhand	Swasthya Lifescience Pvt,Ltd,Thane	T2502049	45684	15	114	45	7.6
99	BG99	Calcium+Vit D	Cal-VitD-500	DAVA	GENERIC	20236778	Pure And Cure Healthcare Pvt Ltd,Uttarakhand	Zota Healthcare Ltd,Surat	PM31AK17	45956	15	16.5	30	1.1
100	BG100	Calcium+Vit D	Eldecal-500	BGENERIC	BGENERIC	PMTF0159-00	Zenith Drugs Litd,M.P	Elder Prroject Lmtd,Mumbai	T50311	45835	15	110	45	7.33333
101	BG101	Calcium+Vit D	Shel-D-500	BGENERIC	BGENERIC	NA	Thrift Pharmaceuticals Uttarakhand	Thrift Pharmaceuticals Uttarakhand	THT-250769	45684	15	155	45	10.3333
102	BG102	Calcium+Vit D	Cipcal-500	BRAND	BRAND	99349334	Pure And Cure Pvt Ltd,Uttarakhand	Cipla Pharma & Life Sciences Ltd,Mumbai	AMQ365AJA	45744	15	104.66	45	6.97733
103	BG103	Calcium+Vit D	ShelCal-500	BRAND	BRAND	8098561-804	Torrent Pharmaceuticals Ltd,Sikkim	Torrent Pharmaceuticals Ltd,Sikkim	8LV2M203	45774	15	158.6	45	10.5733
104	BG104	Folic Acid	Folic Acid-5	JAUSH	GENERIC	PMBI drug code 224	Unicure India Ltd,U.P	Jan Aushadhi, Pmbi ,Newdelhi	FAT1302	45743	15	4.4	45	0.293333
105	BG105	Folic Acid	Folic Acid-5	DAVA	GENERIC	NA	Sunlife Sciences 130,U.K	Zota Healthcare Surat	T-240926	45987	45	28	45	0.622222
106	BG106	Folic Acid	Folitas-5	BGENERIC	BGENERIC	NA	Aagya Biotech Pvt,Ltd.Uttarakhand	Intas Pharmaceuticals Ltd,Gujarat	T-2507019	45835	30	51.74	40	1.72467
107	BG107	Folic Acid	Folvite-5	BRAND	BRAND	NA	Pfizer Ltd Goa	Pfizer Ltd Goa	MP6289	45987	45	77.42	45	1.72044
108	BG108	Folic Acid	Sysfol-5	BRAND	BRAND	NA	Ontop Pharmaceuticals Pvt,Lid,Telangana	Systopic Laboratories Pvt Ltd,New Delhi	HSL030425	45743	30	39.6	40	1.32
109	BG109	Prednisolone	Prednisolone-10	JAUSH	GENERIC	Drug code:330	Wings Biotech ,H.P	Jan Aushadhi, PMBI ,Newdelhi	PRDT-1031	46017	10	9	40	0.9
110	BG110	Prednisolone	Racecort-10	GENERIC	GENERIC	NA	Azine Healthcare Pvt Ltd,Gujarat	Azine Healthcare Pvt Ltd,Gujarat	GT-188	45743	10	13.33	45	1.333
111	BG111	Prednisolone	Beslone-10	BGENERIC	BGENERIC	NA	Medibest Pharma Pvt,Ltd,T.N	Medibest Pharma Pvt,Ltd,T.N	BLT-2404	45804	15	20.15	60	1.34333
112	BG112	Prednisolone	Wysolone-10	BRAND	BRAND	430222	Pfizer Lmtd Goa	Pfizer Lmtd Goa	MR5736	45804	15	20.29	45	1.35267
113	BG113	Prednisolone	Omnacartil-10	BRAND	BRAND	PMO1270404	Macleods Pharmaceuticals Lmtd,Mumbai	Macleods Pharmaceuticals Lmtd,Mumbai	13251010A	45806	10	13.66	40	1.366
114	BG114	UDCA	UDCA-300	JAUSH	GENERIC	PMBI-466	Ravian Life Science Pvt Ltd, Uttarakhand	Ravian Life Science Pvt Ltd, Uttarakhand	BPUR24002	45773	10	160.6	50	16.06
115	BG115	UDCA	UDCA-300	GENADH	GENERIC	NA	Sarv Pharmaceuticals,Uttarakhand	Swasthya Lifescience Pvt Ltd,Thane	169BT11	45804	10	380	45	38
116	BG116	UDCA	UDCA-300	DAVA	GENERIC	2030885	Innova Captab Ltd,H.P	Zota Healthcare Ltd.	IA225013	45865	10	185	50	18.5
117	BG117	UDCA	Udicyte-300	BGENERIC	BGENERIC	2027687	Innova Captab Ltd,H.P	Cadila Pharmaceuticals Ltd,Gujarat	I25003	45804	15	468	45	31.2
118	BG118	UDCA	Usibon-300	BGENERIC	BGENERIC	ML24F-0314/B	Micro Labs Ltd	Micro Labs Ltd	USBS0063	45865	10	398	40	39.8
119	BG119	UDCA	Udiliv-300	BRAND	BRAND	2010018911	Abbott India Ltd,Goa	Abbott India Ltd,Goa	792921D7	45836	15	923.95	40	61.5967
120	BG120	UDCA	Ursocol-300	BRAND	BRAND	5241444	Sun Pharma Laboratories Ltd, Assam	Sun Pharma Laboratories Ltd, Assam	GTG1994A	45835	15	693	40	46.2
121	BG121	Rifaximin	Rifaximin-400	DAVA	GENERIC	3597	Logos Pharma, Hp	Zota Healthcare Ltd.	LGN09/049/02	46235	10	160	40	16
122	BG122	Rifaximin	Rifaxit-400	GENERIC	GENERIC	NA	United Bioceuticals Pvt,Ltd,Uttarakhand	Jagsonpal Pharmaceuticals Ltd,New Delhi	T241570	45895	10	387.2	45	38.72
123	BG123	Rifaximin	Rifagut-400	BRAND	BRAND	5252378	Sun Pharma Laboratories Ltd, Sikkim	Sun Pharma Laboratories Ltd, Sikkim	GKG1011A	45804	10	438	40	43.8
124	BG124	Rifaximin	Rifasan-400	BRAND	BRAND	NA	Avenue Remedies Pvt Ltd,Hp	San Fegan Biotech Pvt Ltd.	ART-505	45865	10	413.82	40	41.382
125	BG125	Febuxostat	Febuxostat-40	JAUSH	GENERIC	PMBI-888	MSN Laboratories Pvt Ltd,Telangana	MSNLaboratories Pvt Ltd,Telangana	BRE06207A	45805	10	20	50	2
126	BG126	Febuxostat	Febuwas-40	GENADH	GENERIC	NA	Alventa Pharma Ltd,Hp	Swasthya Lifescience Pvt,Ltd,Thane	AGT50231	45684	10	170	45	17
127	BG127	Febuxostat	Febuxostat-40	DAVA	GENERIC	NA	Windlas Biotech Limited	Zota Healthcare Ltd.	FXH25004	45774	10	33	50	3.3
128	BG128	Febuxostat	Febuwal-40	BGENERIC	BGENERIC	20232808	Pure & Cure Healthcare Pvt.Ltd,Uttarakhand	Wellgen Medicare Llp,Haryana	AGQ02BMA	45804	10	178	50	17.8
129	BG129	Febuxostat	Uristat-40	BGENERIC	BGENERIC	NA	Dagon Pharmaceuticals Pvt Ltd,Hp	Lividus Pharmaceuticals	DT3475B	45774	10	75.9	40	7.59
130	BG130	Febuxostat	Febutaz-40	BRAND	BRAND	5252231	Sun Pharma Laboratories Ltd, Sikkim	Sun Pharma Laboratories Ltd, Sikkim	SIG1673A	45685	15	246	40	16.4
131	BG131	Febuxostat	Feburic-40	BRAND	BRAND	3029307	Ajanta Pharma Ltd,Mumbai	Ajanta Pharma Ltd,Mumbai	GT16155	45866	15	254	40	16.9333
